# Supplementary material for: A spontaneous termination mechanism of RNA polymerase V shapes the DNA methylation landscape in plants
Source: EMBO J. 2026 Apr 2;45(9):3192–205. doi: 10.1038/s44318-026-00763-7 (PMC13144423; doi:10.1038/s44318-026-00763-7)
Supplement: Supplementary file 3 — Figure S4 Source Data [file 44318_2026_763_MOESM3_ESM.zip]

Archive with 2 entries (2 files):
- Source data Appendix Fig. S4.pptx
- __MACOSX/._Source data Appendix Fig. S4.pptx
